# Supplementary material for: Taxonomic circumscription of melanconis-like fungi causing canker disease in China
Source: MycoKeys. 2018 Nov 30;(42):89–124. doi: 10.3897/mycokeys.42.29634 (PMC6286988; doi:10.3897/mycokeys.42.29634)
Supplement: XML Treatment for Juglanconidaceae [file mycokeys.42.29634-treatment1.xml]

<!DOCTYPE tp:taxon-treatment
  PUBLIC "-//TaxonX//DTD Taxonomic Treatment Publishing DTD v0 20100105//EN" "tax-treatment-NSO.dtd">
<tp:taxon-treatment xmlns:tp="http://www.plazi.org/taxpub"><tp:treatment-meta><kwd-group><label>Taxon classification</label><kwd><named-content xmlns:xlink="http://www.w3.org/1999/xlink" content-type="kingdom">Fungi</named-content></kwd><kwd><named-content xmlns:xlink="http://www.w3.org/1999/xlink" content-type="order">Diaporthales</named-content></kwd><kwd><named-content xmlns:xlink="http://www.w3.org/1999/xlink" content-type="family">Juglanconidaceae</named-content></kwd></kwd-group><mixed-citation publication-type="journal"><person-group><name><surname>Fan</surname><given-names>Xinlei</given-names></name><name><surname>Du</surname><given-names>Zhuo</given-names></name><name><surname>Bezerra</surname><given-names>Jadson D.P.</given-names></name><name><surname>Tian</surname><given-names>Chengming</given-names></name></person-group><article-title>Taxonomic circumscription of melanconis-like fungi causing canker disease in China</article-title><source>MycoKeys</source><day>30</day><month>11</month><year>2018</year><volume>2018</volume><issue>42</issue><fpage>89</fpage><lpage>124</lpage><pub-id pub-id-type="doi">10.3897/mycokeys.42.29634</pub-id></mixed-citation></tp:treatment-meta><tp:nomenclature><tp:taxon-name>
            <tp:taxon-name-part taxon-name-part-type="family">Juglanconidaceae</tp:taxon-name-part>
          </tp:taxon-name><tp:taxon-authority>Voglmayr &amp; Jaklitsch, Persoonia 38: 142 (2017)</tp:taxon-authority></tp:nomenclature><tp:treatment-sec sec-type="type genus" id="SECID0ET3FK"><title>Type genus.</title><p><italic><tp:taxon-name><tp:taxon-name-part taxon-name-part-type="genus" reg="Juglanconis">Juglanconis</tp:taxon-name-part></tp:taxon-name></italic> Voglmayr &amp; Jaklitsch, Persoonia 38: 142 (2017)</p></tp:treatment-sec><tp:treatment-sec sec-type="notes" id="SECID0EA4FK"><title>Notes.</title><p><tp:taxon-name><tp:taxon-name-part taxon-name-part-type="family">Juglanconidaceae</tp:taxon-name-part></tp:taxon-name>, with the single genus <italic><tp:taxon-name><tp:taxon-name-part taxon-name-part-type="genus" reg="Juglanconis">Juglanconis</tp:taxon-name-part></tp:taxon-name></italic>, was newly introduced by <xref ref-type="bibr" rid="B37">Voglmayr et al. (2017)</xref> for <italic><tp:taxon-name><tp:taxon-name-part taxon-name-part-type="genus" reg="Melanconium">Melanconium</tp:taxon-name-part><tp:taxon-name-part taxon-name-part-type="species" reg="juglandinum">juglandinum</tp:taxon-name-part></tp:taxon-name></italic>, <italic><tp:taxon-name><tp:taxon-name-part taxon-name-part-type="genus" reg="Melanconium">M.</tp:taxon-name-part><tp:taxon-name-part taxon-name-part-type="species" reg="oblongum">oblongum</tp:taxon-name-part></tp:taxon-name></italic> and <italic><tp:taxon-name><tp:taxon-name-part taxon-name-part-type="genus" reg="Melanconium">M.</tp:taxon-name-part><tp:taxon-name-part taxon-name-part-type="species" reg="pterocaryae">pterocaryae</tp:taxon-name-part></tp:taxon-name></italic>. In this paper, we provide an updated tree including accessions of two <italic><tp:taxon-name><tp:taxon-name-part taxon-name-part-type="genus" reg="Juglanconis">Juglanconis</tp:taxon-name-part></tp:taxon-name></italic> species from China (Fig. <xref ref-type="fig" rid="F2">2</xref>).</p></tp:treatment-sec><tp:treatment-sec><!--Section generated to contain objects referenced in tp:taxon-treatment.--><fig id="F2" position="float" orientation="portrait"><label>Figure 2.</label><caption><p>Phylogram of <italic><tp:taxon-name><tp:taxon-name-part taxon-name-part-type="genus" reg="Juglanconis">Juglanconis</tp:taxon-name-part></tp:taxon-name></italic> (<tp:taxon-name><tp:taxon-name-part taxon-name-part-type="family">Juglanconidaceae</tp:taxon-name-part></tp:taxon-name>) obtained from an <abbrev xmlns:xlink="http://www.w3.org/1999/xlink" xlink:title="Maximum parsimony" id="ABBRID0ENVFK" xlink:type="simple">MP</abbrev> analysis of a combined matrix of ITS, LSU, CAL and RPB2. <abbrev xmlns:xlink="http://www.w3.org/1999/xlink" xlink:title="Maximum parsimony" id="ABBRID0ERVFK" xlink:type="simple">MP</abbrev> and <abbrev xmlns:xlink="http://www.w3.org/1999/xlink" xlink:title="Maximum likelihood" id="ABBRID0EVVFK" xlink:type="simple">ML</abbrev> bootstrap support values above 50% are shown at the first and second position, respectively. Thickened branches represent posterior probabilities above 0.95 from <abbrev xmlns:xlink="http://www.w3.org/1999/xlink" xlink:title="Bayesian inference" id="ABBRID0EZVFK" xlink:type="simple">BI</abbrev>. Scale bar = 20 changes. Type species are in bold. Strains obtained in the current study are in blue.</p></caption><graphic xmlns:xlink="http://www.w3.org/1999/xlink" xlink:href="mycokeys-42-089-g002.jpg" position="float" orientation="portrait" xlink:type="simple" id="oo_246541.jpg"/></fig></tp:treatment-sec><ref-list><ref id="B37"><mixed-citation xmlns:xlink="http://www.w3.org/1999/xlink" xlink:type="simple"><person-group><name name-style="western"><surname>Voglmayr</surname><given-names>H</given-names></name><name name-style="western"><surname>Castlebury</surname><given-names>LA</given-names></name><name name-style="western"><surname>Jaklitsch</surname><given-names>WM</given-names></name></person-group> (<year>2017</year>) <italic><tp:taxon-name><tp:taxon-name-part taxon-name-part-type="genus">Juglanconis</tp:taxon-name-part></tp:taxon-name></italic> gen. nov. on <tp:taxon-name><tp:taxon-name-part taxon-name-part-type="family">Juglandaceae</tp:taxon-name-part></tp:taxon-name>, and the new family <tp:taxon-name><tp:taxon-name-part taxon-name-part-type="family">Juglanconidaceae</tp:taxon-name-part></tp:taxon-name> (<tp:taxon-name><tp:taxon-name-part taxon-name-part-type="order">Diaporthales</tp:taxon-name-part></tp:taxon-name>). Persoonia 38: 136–155. <ext-link xlink:type="simple" ext-link-type="doi" xlink:href="10.3767/003158517X694768">https://doi.org/10.3767/003158517X694768</ext-link></mixed-citation></ref></ref-list></tp:taxon-treatment>
