# Supplementary material for: Taxonomic circumscription of melanconis-like fungi causing canker disease in China
Source: MycoKeys. 2018 Nov 30;(42):89–124. doi: 10.3897/mycokeys.42.29634 (PMC6286988; doi:10.3897/mycokeys.42.29634)
Supplement: XML Treatment for Juglanconis oblonga [file mycokeys.42.29634-treatment4.xml]

<!DOCTYPE tp:taxon-treatment
  PUBLIC "-//TaxonX//DTD Taxonomic Treatment Publishing DTD v0 20100105//EN" "tax-treatment-NSO.dtd">
<tp:taxon-treatment xmlns:tp="http://www.plazi.org/taxpub"><tp:treatment-meta><kwd-group><label>Taxon classification</label><kwd><named-content xmlns:xlink="http://www.w3.org/1999/xlink" content-type="kingdom">Fungi</named-content></kwd><kwd><named-content xmlns:xlink="http://www.w3.org/1999/xlink" content-type="order">Diaporthales</named-content></kwd><kwd><named-content xmlns:xlink="http://www.w3.org/1999/xlink" content-type="family">Juglanconidaceae</named-content></kwd></kwd-group><mixed-citation publication-type="journal"><person-group><name><surname>Fan</surname><given-names>Xinlei</given-names></name><name><surname>Du</surname><given-names>Zhuo</given-names></name><name><surname>Bezerra</surname><given-names>Jadson D.P.</given-names></name><name><surname>Tian</surname><given-names>Chengming</given-names></name></person-group><article-title>Taxonomic circumscription of melanconis-like fungi causing canker disease in China</article-title><source>MycoKeys</source><day>30</day><month>11</month><year>2018</year><volume>2018</volume><issue>42</issue><fpage>89</fpage><lpage>124</lpage><pub-id pub-id-type="doi">10.3897/mycokeys.42.29634</pub-id></mixed-citation></tp:treatment-meta><tp:nomenclature><tp:taxon-name>
            <tp:taxon-name-part taxon-name-part-type="genus" reg="Juglanconis">Juglanconis</tp:taxon-name-part>
            <tp:taxon-name-part taxon-name-part-type="species" reg="oblonga">oblonga</tp:taxon-name-part>
          </tp:taxon-name><tp:taxon-authority>(Berk.) Voglmayr &amp; Jaklitsch, Persoonia 38: 147 (2017)</tp:taxon-authority><xref ref-type="fig" rid="F4">Fig. 4</xref><!--PageBreak--><tp:nomenclature-citation-list><tp:nomenclature-citation><tp:taxon-name>
                <tp:taxon-name-part taxon-name-part-type="genus" reg="Juglanconis"/>
                <tp:taxon-name-part taxon-name-part-type="species" reg="oblonga"/>
              </tp:taxon-name><comment>≡ <tp:taxon-name><tp:taxon-name-part taxon-name-part-type="genus" reg="Melanconium">Melanconium</tp:taxon-name-part><tp:taxon-name-part taxon-name-part-type="species" reg="oblongum">oblongum</tp:taxon-name-part></tp:taxon-name> Berk., Grevillea 2 (no. 22): 153. 1874. </comment></tp:nomenclature-citation><tp:nomenclature-citation><tp:taxon-name>
                <tp:taxon-name-part taxon-name-part-type="genus" reg="Juglanconis"/>
                <tp:taxon-name-part taxon-name-part-type="species" reg="oblonga"/>
              </tp:taxon-name><comment>= <tp:taxon-name><tp:taxon-name-part taxon-name-part-type="genus" reg="Diaporthe">Diaporthe</tp:taxon-name-part><tp:taxon-name-part taxon-name-part-type="species" reg="juglandis">juglandis</tp:taxon-name-part></tp:taxon-name> Ellis &amp; Everh., Proc. Acad. Nat. Sci. Philadelphia 45: 448. 1893. </comment></tp:nomenclature-citation><tp:nomenclature-citation><tp:taxon-name>
                <tp:taxon-name-part taxon-name-part-type="genus" reg="Juglanconis"/>
                <tp:taxon-name-part taxon-name-part-type="species" reg="oblonga"/>
              </tp:taxon-name><comment>≡ <tp:taxon-name><tp:taxon-name-part taxon-name-part-type="genus" reg="Melanconis">Melanconis</tp:taxon-name-part><tp:taxon-name-part taxon-name-part-type="species" reg="juglandis">juglandis</tp:taxon-name-part></tp:taxon-name> (Ellis &amp; Everh.) A.H. Graves, Phytopathology 13: 311. 1923. </comment></tp:nomenclature-citation></tp:nomenclature-citation-list></tp:nomenclature><tp:treatment-sec sec-type="description" id="SECID0E4NGK"><title>Descriptions.</title><p>Pseudostromata immersed in host bark, distinctly erumpent from surface of host branches, 1.5–3 mm diam. Ectostromatic disc indistinct, usually circular, greyish to brownish. Perithecia often appearing as rounded bumps beneath the bark surface surrounding the ectostromatic disc, prolonged black neck from the top, (450–)525–700(–780) µm diam. (av. = 580 μm, n = 30). Asci hyaline, clavate to fusoid, (120–)122–135 × (12.5–)13–16.5 (–17) μm (av. = 126.5 × 15 μm, n = 20). Ascospores hyaline, ellipsoid, broadly ellipsoid or broadly fusoid, symmetric to slightly asymmetric, straight, rarely slightly curved, constricted at the septum, (17–)17.5–22(–23.5) × (7.5–)8–10.5(–11) μm (av. = 19.5 × 9.5 μm, n = 50). Conidiomata acervular, immersed in host bark, erumpent from surface of host branches, scattered or occasionally confluent, 1–2 mm, covered by black discharged conidial masses at maturity, usually conspicuous. Ectostromatic disc buff to honey, surrounded by bark or not. Central column beneath the disc more or less conical, isabelline to olivaceous grey. Conidiophores cylindrical to lageniform, simple, rarely branched at the base, smooth, subhyaline to pale brown. Conidiogenous cells annellidic with distinct annellations, integrated. Conidia unicellular, initially hyaline, becoming brown to blackish when mature, broadly ellipsoid to broadly pip-shaped, truncate with distinct scar at the base, densely multiguttulate, thick-walled, (14–)19–23.5(–28) × (6.5–)9–13(–15) μm (av. = 22 × 12.5 μm, n = 50), with 0.8–1 µm wide gelatinous sheath.</p><fig id="F4" position="float" orientation="portrait"><label>Figure 4.</label><caption><p>Morphology of <italic><tp:taxon-name><tp:taxon-name-part taxon-name-part-type="genus" reg="Juglanconis">Juglanconis</tp:taxon-name-part><tp:taxon-name-part taxon-name-part-type="species" reg="oblonga">oblonga</tp:taxon-name-part></tp:taxon-name></italic> from <italic><tp:taxon-name><tp:taxon-name-part taxon-name-part-type="genus" reg="Juglans">Juglans</tp:taxon-name-part><tp:taxon-name-part taxon-name-part-type="species" reg="regia">regia</tp:taxon-name-part></tp:taxon-name></italic>. <bold>A–B</bold> habit of acervuli on branches <bold>C</bold> transverse section through acervulus <bold>D</bold> longitudinal section through perithecia <bold>E</bold> longitudinal section through acervulus <bold>F</bold> conidiophores, conidiogenous cells <bold>G</bold> conidia <bold>H</bold> asci and ascospores <bold>I</bold> ascospores. Scale bars: 10 mm (<bold>A</bold>), 500 μm (<bold>B–E</bold>), 20 μm (<bold>F–I</bold>).</p></caption><graphic xmlns:xlink="http://www.w3.org/1999/xlink" xlink:href="mycokeys-42-089-g004.jpg" position="float" orientation="portrait" xlink:type="simple" id="oo_246543.jpg"/></fig><!--PageBreak--><!--PageBreak--></tp:treatment-sec><tp:treatment-sec sec-type="description" id="SECID0E4PGK"><title>Culture characteristics.</title><p>On <abbrev xmlns:xlink="http://www.w3.org/1999/xlink" xlink:title="potato dextrose agar" id="ABBRID0EDQGK" xlink:type="simple">PDA</abbrev>, cultures are initially white, becoming pale olivaceous grey after 10 d. The colonies are felty with an irregular edge; texture uniform; sterile.</p></tp:treatment-sec><tp:treatment-sec sec-type="material" id="SECID0EHQGK"><title>Materials examined.</title><p>(all on twigs and branches of <italic><tp:taxon-name><tp:taxon-name-part taxon-name-part-type="genus" reg="Juglans">Juglans</tp:taxon-name-part><tp:taxon-name-part taxon-name-part-type="species" reg="regia">regia</tp:taxon-name-part></tp:taxon-name></italic>). CHINA, Heilongjiang Province, Harbin City, Linan, Heilongjiang Botanical Garden, <named-content xmlns:xlink="http://www.w3.org/1999/xlink" content-type="dwc:verbatimCoordinates" xlink:type="simple"><named-content content-type="geo-json" specific-use="{&#34;type&#34;:&#34;Point&#34;,&#34;coordinates&#34;:[126.645242,45.705861]}" id="NCID0E2QGK" xlink:type="simple">45°42'21.10"N, 126°38'42.87"E</named-content></named-content>, 2 August 2016, Q. Yang &amp; Z. Du (BJFC-S1374; living culture, <abbrev xmlns:xlink="http://www.w3.org/1999/xlink" content-type="institution" xlink:title="China Forestry Culture Collection Centre" id="ABBRID0EARGK" xlink:type="simple">CFCC</abbrev> 51725; <italic>ibid.</italic><abbrev xmlns:xlink="http://www.w3.org/1999/xlink" content-type="institution" xlink:title="China Forestry Culture Collection Centre" id="ABBRID0EHRGK" xlink:type="simple">CFCC</abbrev> 51726).</p></tp:treatment-sec><tp:treatment-sec sec-type="notes" id="SECID0EMRGK"><title>Notes.</title><p><italic><tp:taxon-name><tp:taxon-name-part taxon-name-part-type="genus" reg="Juglanconis">Juglanconis</tp:taxon-name-part><tp:taxon-name-part taxon-name-part-type="species" reg="oblonga">oblonga</tp:taxon-name-part></tp:taxon-name></italic> is based on <italic><tp:taxon-name><tp:taxon-name-part taxon-name-part-type="genus" reg="Melanconium">Melanconium</tp:taxon-name-part><tp:taxon-name-part taxon-name-part-type="species" reg="oblongum">oblongum</tp:taxon-name-part></tp:taxon-name></italic> (= <italic><tp:taxon-name><tp:taxon-name-part taxon-name-part-type="genus" reg="Melanconis">Melanconis</tp:taxon-name-part><tp:taxon-name-part taxon-name-part-type="species" reg="juglandis">juglandis</tp:taxon-name-part></tp:taxon-name></italic>) (<xref ref-type="bibr" rid="B37">Voglmayr et al. 2017</xref>). This species can be distinguished from <italic><tp:taxon-name><tp:taxon-name-part taxon-name-part-type="genus" reg="Juglanconis">J.</tp:taxon-name-part><tp:taxon-name-part taxon-name-part-type="species" reg="juglandina">juglandina</tp:taxon-name-part></tp:taxon-name></italic> by on average longer length of conidia (22 × 12.5 <italic>vs.&gt;</italic> 20 × 13 µm). However, there is a substantial size overlap between both species and sequence data are sometimes necessary for reliable species identification. It was also recorded to cause canker and dieback disease of <italic><tp:taxon-name><tp:taxon-name-part taxon-name-part-type="genus" reg="Juglans">Juglans</tp:taxon-name-part><tp:taxon-name-part taxon-name-part-type="species" reg="regia">regia</tp:taxon-name-part></tp:taxon-name></italic> in China (China Microbiology and Virology Databases, <ext-link xmlns:xlink="http://www.w3.org/1999/xlink" xlink:type="simple" ext-link-type="uri" xlink:href="http://www.micro.csdb.cn/">http://www.micro.csdb.cn/</ext-link>).</p></tp:treatment-sec><ref-list><ref id="B37"><mixed-citation xmlns:xlink="http://www.w3.org/1999/xlink" xlink:type="simple"><person-group><name name-style="western"><surname>Voglmayr</surname><given-names>H</given-names></name><name name-style="western"><surname>Castlebury</surname><given-names>LA</given-names></name><name name-style="western"><surname>Jaklitsch</surname><given-names>WM</given-names></name></person-group> (<year>2017</year>) <italic><tp:taxon-name><tp:taxon-name-part taxon-name-part-type="genus">Juglanconis</tp:taxon-name-part></tp:taxon-name></italic> gen. nov. on <tp:taxon-name><tp:taxon-name-part taxon-name-part-type="family">Juglandaceae</tp:taxon-name-part></tp:taxon-name>, and the new family <tp:taxon-name><tp:taxon-name-part taxon-name-part-type="family">Juglanconidaceae</tp:taxon-name-part></tp:taxon-name> (<tp:taxon-name><tp:taxon-name-part taxon-name-part-type="order">Diaporthales</tp:taxon-name-part></tp:taxon-name>). Persoonia 38: 136–155. <ext-link xlink:type="simple" ext-link-type="doi" xlink:href="10.3767/003158517X694768">https://doi.org/10.3767/003158517X694768</ext-link></mixed-citation></ref></ref-list></tp:taxon-treatment>
