# Supplementary material for: Taxonomic circumscription of melanconis-like fungi causing canker disease in China
Source: MycoKeys. 2018 Nov 30;(42):89–124. doi: 10.3897/mycokeys.42.29634 (PMC6286988; doi:10.3897/mycokeys.42.29634)
Supplement: XML Treatment for Melanconis itoana [file mycokeys.42.29634-treatment8.xml]

<!DOCTYPE tp:taxon-treatment
  PUBLIC "-//TaxonX//DTD Taxonomic Treatment Publishing DTD v0 20100105//EN" "tax-treatment-NSO.dtd">
<tp:taxon-treatment xmlns:tp="http://www.plazi.org/taxpub"><tp:treatment-meta><kwd-group><label>Taxon classification</label><kwd><named-content xmlns:xlink="http://www.w3.org/1999/xlink" content-type="kingdom">Fungi</named-content></kwd><kwd><named-content xmlns:xlink="http://www.w3.org/1999/xlink" content-type="order">Diaporthales</named-content></kwd><kwd><named-content xmlns:xlink="http://www.w3.org/1999/xlink" content-type="family">Melanconidaceae</named-content></kwd></kwd-group><mixed-citation publication-type="journal"><person-group><name><surname>Fan</surname><given-names>Xinlei</given-names></name><name><surname>Du</surname><given-names>Zhuo</given-names></name><name><surname>Bezerra</surname><given-names>Jadson D.P.</given-names></name><name><surname>Tian</surname><given-names>Chengming</given-names></name></person-group><article-title>Taxonomic circumscription of melanconis-like fungi causing canker disease in China</article-title><source>MycoKeys</source><day>30</day><month>11</month><year>2018</year><volume>2018</volume><issue>42</issue><fpage>89</fpage><lpage>124</lpage><pub-id pub-id-type="doi">10.3897/mycokeys.42.29634</pub-id></mixed-citation></tp:treatment-meta><tp:nomenclature><tp:taxon-name>
            <tp:taxon-name-part taxon-name-part-type="genus" reg="Melanconis">Melanconis</tp:taxon-name-part>
            <tp:taxon-name-part taxon-name-part-type="species" reg="itoana">itoana</tp:taxon-name-part>
          </tp:taxon-name><tp:taxon-authority>Tak. Kobay., Bull. Govt Forest Exp. Stn Meguro 226: 19 (1970)</tp:taxon-authority></tp:nomenclature><tp:treatment-sec sec-type="material" id="SECID0ETDHK"><title>Materials examined.</title><p>(all on twigs and branches of <italic><tp:taxon-name><tp:taxon-name-part taxon-name-part-type="genus" reg="Betula">Betula</tp:taxon-name-part><tp:taxon-name-part taxon-name-part-type="species" reg="albosinensis">albosinensis</tp:taxon-name-part></tp:taxon-name></italic>). CHINA, Gansu Province, Gannan Tibetan Autonomous Prefecture, Zhouqu County, Qiban Forestry Centre, <named-content xmlns:xlink="http://www.w3.org/1999/xlink" content-type="dwc:verbatimCoordinates" xlink:type="simple"><named-content content-type="geo-json" specific-use="{&#34;type&#34;:&#34;Point&#34;,&#34;coordinates&#34;:[104.120892,33.942914]}" id="NCID0EHEHK" xlink:type="simple">33°56'34.49"N, 104°07'15.21"E</named-content></named-content>, 20 August 2014, X.L. Fan (BJFC-S1322; living culture, <abbrev xmlns:xlink="http://www.w3.org/1999/xlink" content-type="institution" xlink:title="China Forestry Culture Collection Centre" id="ABBRID0EMEHK" xlink:type="simple">CFCC</abbrev> 50474); Shaanxi Province, Ankang City, Ningshan County, Huoditang Forest Farm, <named-content xmlns:xlink="http://www.w3.org/1999/xlink" content-type="dwc:verbatimCoordinates" xlink:type="simple"><named-content content-type="geo-json" specific-use="{&#34;type&#34;:&#34;Point&#34;,&#34;coordinates&#34;:[108.445861,33.440222]}" id="NCID0EUEHK" xlink:type="simple">33°26'24.80"N, 108°26'45.10"E</named-content></named-content>, 3 August 2015, Q. Yang (BJFC-S1349; living culture, <abbrev xmlns:xlink="http://www.w3.org/1999/xlink" content-type="institution" xlink:title="China Forestry Culture Collection Centre" id="ABBRID0EZEHK" xlink:type="simple">CFCC</abbrev> 52877; ibid, <abbrev xmlns:xlink="http://www.w3.org/1999/xlink" content-type="institution" xlink:title="China Forestry Culture Collection Centre" id="ABBRID0E5EHK" xlink:type="simple">CFCC</abbrev> 52878); Jilin Province, Jiaohe City, Haiqing Forest Farm, <named-content xmlns:xlink="http://www.w3.org/1999/xlink" content-type="dwc:verbatimCoordinates" xlink:type="simple"><named-content content-type="geo-json" specific-use="{&#34;type&#34;:&#34;Point&#34;,&#34;coordinates&#34;:[127.273067,44.341308]}" id="NCID0EGFHK" xlink:type="simple">43°79'88.71"N, 127°15'83.04"E</named-content></named-content>, 26 June 2017, X.W. Wang (<abbrev xmlns:xlink="http://www.w3.org/1999/xlink" xlink:title="Collection of X.L. Fan" id="ABBRID0ELFHK" xlink:type="simple">CF</abbrev> 20170668; living culture, <abbrev xmlns:xlink="http://www.w3.org/1999/xlink" content-type="institution" xlink:title="China Forestry Culture Collection Centre" id="ABBRID0EPFHK" xlink:type="simple">CFCC</abbrev> 52876).</p></tp:treatment-sec><tp:treatment-sec sec-type="notes" id="SECID0EUFHK"><title>Notes.</title><p><italic><tp:taxon-name><tp:taxon-name-part taxon-name-part-type="genus" reg="Melanconis">Melanconis</tp:taxon-name-part><tp:taxon-name-part taxon-name-part-type="species" reg="itoana">itoana</tp:taxon-name-part></tp:taxon-name></italic> was described from <italic><tp:taxon-name><tp:taxon-name-part taxon-name-part-type="genus" reg="Betula">Betula</tp:taxon-name-part><tp:taxon-name-part taxon-name-part-type="species" reg="ermanii">ermanii</tp:taxon-name-part></tp:taxon-name></italic> in Japan (<xref ref-type="bibr" rid="B18">Kobayashi 1970</xref>). <xref ref-type="bibr" rid="B12">Fan et al. (2016)</xref> isolated it from <italic><tp:taxon-name><tp:taxon-name-part taxon-name-part-type="genus" reg="Betula">Betula</tp:taxon-name-part><tp:taxon-name-part taxon-name-part-type="species" reg="albosinensis">albosinensis</tp:taxon-name-part></tp:taxon-name></italic> as a new record in China. <italic><tp:taxon-name><tp:taxon-name-part taxon-name-part-type="genus" reg="Melanconis">Melanconis</tp:taxon-name-part><tp:taxon-name-part taxon-name-part-type="species" reg="itoana">itoana</tp:taxon-name-part></tp:taxon-name></italic> is characterised by fusoid, green-brown alpha conidia with acute ends (13 × 4 μm) and hyaline, cylindrical or crescent beta conidia (9.5 × 1.5 μm).</p></tp:treatment-sec><ref-list><ref id="B18"><mixed-citation xmlns:xlink="http://www.w3.org/1999/xlink" xlink:type="simple"><person-group><name name-style="western"><surname>Kobayashi</surname><given-names>T</given-names></name></person-group> (<year>1970</year>) <article-title>Taxonomic studies of Japanese <tp:taxon-name><tp:taxon-name-part taxon-name-part-type="family">Diaporthaceae</tp:taxon-name-part></tp:taxon-name> with special reference to their life-histories.</article-title><source>Bulletin of the Government Forest Experiment Station</source><volume>226</volume>: <fpage>1</fpage>–<lpage>242</lpage>.</mixed-citation></ref><ref id="B12"><mixed-citation xmlns:xlink="http://www.w3.org/1999/xlink" xlink:type="simple"><person-group><name name-style="western"><surname>Fan</surname><given-names>XL</given-names></name><name name-style="western"><surname>Du</surname><given-names>Z</given-names></name><name name-style="western"><surname>Liang</surname><given-names>YM</given-names></name><name name-style="western"><surname>Tian</surname><given-names>CM</given-names></name></person-group> (<year>2016</year>) <italic><tp:taxon-name><tp:taxon-name-part taxon-name-part-type="genus">Melanconis</tp:taxon-name-part></tp:taxon-name></italic> (<tp:taxon-name><tp:taxon-name-part taxon-name-part-type="family">melanconidaceae</tp:taxon-name-part></tp:taxon-name>) associated with <italic><tp:taxon-name><tp:taxon-name-part taxon-name-part-type="genus">Betula</tp:taxon-name-part></tp:taxon-name></italic> spp. in China. Mycological Progress 15: 1–9. <ext-link xlink:type="simple" ext-link-type="doi" xlink:href="10.1007/s11557-016-1163-2">http://doi.org/10.1007/s11557-016-1163-2</ext-link></mixed-citation></ref></ref-list></tp:taxon-treatment>
