# Supplementary material for: Taxonomic circumscription of melanconis-like fungi causing canker disease in China
Source: MycoKeys. 2018 Nov 30;(42):89–124. doi: 10.3897/mycokeys.42.29634 (PMC6286988; doi:10.3897/mycokeys.42.29634)
Supplement: XML Treatment for Melanconiellaceae [file mycokeys.42.29634-treatment10.xml]

<!DOCTYPE tp:taxon-treatment
  PUBLIC "-//TaxonX//DTD Taxonomic Treatment Publishing DTD v0 20100105//EN" "tax-treatment-NSO.dtd">
<tp:taxon-treatment xmlns:tp="http://www.plazi.org/taxpub"><tp:treatment-meta><kwd-group><label>Taxon classification</label><kwd><named-content xmlns:xlink="http://www.w3.org/1999/xlink" content-type="kingdom">Fungi</named-content></kwd><kwd><named-content xmlns:xlink="http://www.w3.org/1999/xlink" content-type="order">Diaporthales</named-content></kwd><kwd><named-content xmlns:xlink="http://www.w3.org/1999/xlink" content-type="family">Melanconiellaceae</named-content></kwd></kwd-group><mixed-citation publication-type="journal"><person-group><name><surname>Fan</surname><given-names>Xinlei</given-names></name><name><surname>Du</surname><given-names>Zhuo</given-names></name><name><surname>Bezerra</surname><given-names>Jadson D.P.</given-names></name><name><surname>Tian</surname><given-names>Chengming</given-names></name></person-group><article-title>Taxonomic circumscription of melanconis-like fungi causing canker disease in China</article-title><source>MycoKeys</source><day>30</day><month>11</month><year>2018</year><volume>2018</volume><issue>42</issue><fpage>89</fpage><lpage>124</lpage><pub-id pub-id-type="doi">10.3897/mycokeys.42.29634</pub-id></mixed-citation></tp:treatment-meta><tp:nomenclature><tp:taxon-name>
            <tp:taxon-name-part taxon-name-part-type="family">Melanconiellaceae</tp:taxon-name-part>
          </tp:taxon-name><tp:taxon-authority>Senan., Maharachch. &amp; K.D. Hyde, Stud. Mycol. 86: 275 (2017)</tp:taxon-authority></tp:nomenclature><tp:treatment-sec sec-type="type genus" id="SECID0EDQHK"><title>Type genus.</title><p><italic><tp:taxon-name><tp:taxon-name-part taxon-name-part-type="genus" reg="Melanconiella">Melanconiella</tp:taxon-name-part></tp:taxon-name></italic> Sacc., Syll. fung. (<tp:taxon-name>Abellini</tp:taxon-name>) 1: 740 (1882)</p></tp:treatment-sec><tp:treatment-sec sec-type="notes" id="SECID0ETQHK"><title>Notes.</title><p><tp:taxon-name><tp:taxon-name-part taxon-name-part-type="family">Melanconiellaceae</tp:taxon-name-part></tp:taxon-name> was validated by <xref ref-type="bibr" rid="B32">Senanayake et al. (2017)</xref> for the invalid <tp:taxon-name><tp:taxon-name-part taxon-name-part-type="family">Melanconiellaceae</tp:taxon-name-part></tp:taxon-name> of <xref ref-type="bibr" rid="B21">Locquin (1984)</xref>. <xref ref-type="bibr" rid="B32">Senanayake et al. (2017)</xref> emended this family to accommodate <italic><tp:taxon-name><tp:taxon-name-part taxon-name-part-type="genus" reg="Dicarpella">Dicarpella</tp:taxon-name-part></tp:taxon-name></italic>, <italic><tp:taxon-name><tp:taxon-name-part taxon-name-part-type="genus" reg="Greeneria">Greeneria</tp:taxon-name-part></tp:taxon-name></italic>, <italic><tp:taxon-name><tp:taxon-name-part taxon-name-part-type="genus" reg="Melanconiella">Melanconiella</tp:taxon-name-part></tp:taxon-name></italic>, <italic><tp:taxon-name><tp:taxon-name-part taxon-name-part-type="genus" reg="Microascospora">Microascospora</tp:taxon-name-part></tp:taxon-name></italic> and <italic><tp:taxon-name><tp:taxon-name-part taxon-name-part-type="genus" reg="Tubakia">Tubakia</tp:taxon-name-part></tp:taxon-name></italic>. <xref ref-type="bibr" rid="B2">Braun et al. (2018)</xref> recommended an exclusion of <italic><tp:taxon-name><tp:taxon-name-part taxon-name-part-type="genus" reg="Dicarpella">Dicarpella</tp:taxon-name-part></tp:taxon-name></italic>, <italic><tp:taxon-name><tp:taxon-name-part taxon-name-part-type="genus" reg="Greeneria">Greeneria</tp:taxon-name-part></tp:taxon-name></italic> and <italic><tp:taxon-name><tp:taxon-name-part taxon-name-part-type="genus" reg="Tubakia">Tubakia</tp:taxon-name-part></tp:taxon-name></italic>. In this paper, we introduce the new genus <italic><tp:taxon-name><tp:taxon-name-part taxon-name-part-type="genus" reg="Sheathospora">Sheathospora</tp:taxon-name-part></tp:taxon-name></italic> and two new species of <italic><tp:taxon-name><tp:taxon-name-part taxon-name-part-type="genus" reg="Melanconiella">Melanconiella</tp:taxon-name-part></tp:taxon-name></italic> in <tp:taxon-name><tp:taxon-name-part taxon-name-part-type="family">Melanconiellaceae</tp:taxon-name-part></tp:taxon-name> (Fig. <xref ref-type="fig" rid="F6">6</xref>).</p><fig id="F6" position="float" orientation="portrait"><label>Figure 6.</label><caption><p>Phylogram of <tp:taxon-name><tp:taxon-name-part taxon-name-part-type="family">Melanconiellaceae</tp:taxon-name-part></tp:taxon-name> obtained from an <abbrev xmlns:xlink="http://www.w3.org/1999/xlink" xlink:title="Maximum parsimony" id="ABBRID0EHUHK" xlink:type="simple">MP</abbrev> analysis from a combined matrix of ITS, LSU, RPB2 and TEF1-α. <abbrev xmlns:xlink="http://www.w3.org/1999/xlink" xlink:title="Maximum parsimony" id="ABBRID0ELUHK" xlink:type="simple">MP</abbrev> and <abbrev xmlns:xlink="http://www.w3.org/1999/xlink" xlink:title="Maximum likelihood" id="ABBRID0EPUHK" xlink:type="simple">ML</abbrev> bootstrap support values above 50% are shown at the first and second position, respectively. Thickened branches represent posterior probabilities above 0.95 from <abbrev xmlns:xlink="http://www.w3.org/1999/xlink" xlink:title="Bayesian inference" id="ABBRID0ETUHK" xlink:type="simple">BI</abbrev>. Scale bar = 80 changes. Type species are in bold. Strains obtained in the current study are in blue.</p></caption><graphic xmlns:xlink="http://www.w3.org/1999/xlink" xlink:href="mycokeys-42-089-g006.jpg" position="float" orientation="portrait" xlink:type="simple" id="oo_246545.jpg"/></fig></tp:treatment-sec><ref-list><ref id="B32"><mixed-citation xmlns:xlink="http://www.w3.org/1999/xlink" xlink:type="simple"><person-group><name name-style="western"><surname>Senanayake</surname><given-names>IC</given-names></name><name name-style="western"><surname>Crous</surname><given-names>PW</given-names></name><name name-style="western"><surname>Groenewald</surname><given-names>JZ</given-names></name><name name-style="western"><surname>Maharachchikumbura</surname><given-names>SSN</given-names></name><name name-style="western"><surname>Jeewon</surname><given-names>R</given-names></name><name name-style="western"><surname>Phillips</surname><given-names>AJL</given-names></name><name name-style="western"><surname>Bhat</surname><given-names>JD</given-names></name><name name-style="western"><surname>Perera</surname><given-names>RH</given-names></name><name name-style="western"><surname>Li</surname><given-names>QR</given-names></name><name name-style="western"><surname>Li</surname><given-names>WJ</given-names></name><name name-style="western"><surname>Tangthirasunun</surname><given-names>N</given-names></name><name name-style="western"><surname>Norphanphoun</surname><given-names>C</given-names></name><name name-style="western"><surname>Karunarathna</surname><given-names>SC</given-names></name><name name-style="western"><surname>Camporesi</surname><given-names>E</given-names></name><name name-style="western"><surname>Manawasighe</surname><given-names>IS</given-names></name><name name-style="western"><surname>Al-Sadi</surname><given-names>AM</given-names></name><name name-style="western"><surname>Hyde</surname><given-names>KD</given-names></name></person-group> (<year>2017</year>) <article-title>Families of <tp:taxon-name><tp:taxon-name-part taxon-name-part-type="order">Diaporthales</tp:taxon-name-part></tp:taxon-name> based on morphological and phylogenetic evidence.</article-title><source>Studies in Mycology</source><volume>86</volume>: <fpage>217</fpage>–<lpage>296</lpage>. <ext-link xlink:type="simple" ext-link-type="doi" xlink:href="10.1016/j.simyco.2017.07.003">https://doi.org/10.1016/j.simyco.2017.07.003</ext-link></mixed-citation></ref><ref id="B21"><mixed-citation xmlns:xlink="http://www.w3.org/1999/xlink" xlink:type="simple"><person-group><name name-style="western"><surname>Locquin</surname><given-names>MV</given-names></name></person-group> (<year>1984</year>) Mycologie générale et structural. Paris.</mixed-citation></ref><ref id="B2"><mixed-citation xmlns:xlink="http://www.w3.org/1999/xlink" xlink:type="simple"><person-group><name name-style="western"><surname>Braun</surname><given-names>U</given-names></name><name name-style="western"><surname>Nakashima</surname><given-names>C</given-names></name><name name-style="western"><surname>Crous</surname><given-names>PW</given-names></name><name name-style="western"><surname>Groenewald</surname><given-names>JZ</given-names></name><name name-style="western"><surname>Moreno-Rico</surname><given-names>O</given-names></name><name name-style="western"><surname>Rooney-Latham</surname><given-names>S</given-names></name><name name-style="western"><surname>Blomquist</surname><given-names>CL</given-names></name><name name-style="western"><surname>Haas</surname><given-names>J</given-names></name><name name-style="western"><surname>Marmolejo</surname><given-names>J</given-names></name></person-group> (<year>2018</year>) Phylogeny and taxonomy of the genus <italic><tp:taxon-name><tp:taxon-name-part taxon-name-part-type="genus">Tubakia</tp:taxon-name-part></tp:taxon-name></italic><italic>s. lat.</italic> Fungal Systematics &amp; Evolution 1: 41–99. <ext-link xlink:type="simple" ext-link-type="doi" xlink:href="10.3114/fuse.2018.01.04">https://doi.org/10.3114/fuse.2018.01.04</ext-link></mixed-citation></ref></ref-list></tp:taxon-treatment>
