# Supplementary material for: Taxonomic circumscription of melanconis-like fungi causing canker disease in China
Source: MycoKeys. 2018 Nov 30;(42):89–124. doi: 10.3897/mycokeys.42.29634 (PMC6286988; doi:10.3897/mycokeys.42.29634)
Supplement: XML Treatment for Melanconiella betulicola [file mycokeys.42.29634-treatment12.xml]

<!DOCTYPE tp:taxon-treatment
  PUBLIC "-//TaxonX//DTD Taxonomic Treatment Publishing DTD v0 20100105//EN" "tax-treatment-NSO.dtd">
<tp:taxon-treatment xmlns:tp="http://www.plazi.org/taxpub"><tp:treatment-meta><kwd-group><label>Taxon classification</label><kwd><named-content xmlns:xlink="http://www.w3.org/1999/xlink" content-type="kingdom">Fungi</named-content></kwd><kwd><named-content xmlns:xlink="http://www.w3.org/1999/xlink" content-type="order">Diaporthales</named-content></kwd><kwd><named-content xmlns:xlink="http://www.w3.org/1999/xlink" content-type="family">Melanconiellaceae</named-content></kwd></kwd-group><mixed-citation publication-type="journal"><person-group><name><surname>Fan</surname><given-names>Xinlei</given-names></name><name><surname>Du</surname><given-names>Zhuo</given-names></name><name><surname>Bezerra</surname><given-names>Jadson D.P.</given-names></name><name><surname>Tian</surname><given-names>Chengming</given-names></name></person-group><article-title>Taxonomic circumscription of melanconis-like fungi causing canker disease in China</article-title><source>MycoKeys</source><day>30</day><month>11</month><year>2018</year><volume>2018</volume><issue>42</issue><fpage>89</fpage><lpage>124</lpage><pub-id pub-id-type="doi">10.3897/mycokeys.42.29634</pub-id></mixed-citation></tp:treatment-meta><tp:nomenclature><tp:taxon-name>
            <tp:taxon-name-part taxon-name-part-type="genus" reg="Melanconiella">Melanconiella</tp:taxon-name-part>
            <tp:taxon-name-part taxon-name-part-type="species" reg="betulicola">betulicola</tp:taxon-name-part>
            <object-id xmlns:xlink="http://www.w3.org/1999/xlink" content-type="mycobank" xlink:type="simple">828427</object-id>
          </tp:taxon-name><tp:taxon-authority>Fan</tp:taxon-authority><tp:taxon-status xmlns:xlink="http://www.w3.org/1999/xlink" xlink:type="simple">sp. nov.</tp:taxon-status><xref ref-type="fig" rid="F7">Fig. 7</xref></tp:nomenclature><tp:treatment-sec sec-type="etymology" id="SECID0EX2HK"><title>Etymology.</title><p><italic><tp:taxon-name><tp:taxon-name-part taxon-name-part-type="genus" reg="Melanconiella"/><tp:taxon-name-part taxon-name-part-type="species" reg="betulicola">betulicola</tp:taxon-name-part></tp:taxon-name></italic> (Lat.): referring to the host genus on which it was collected, <italic><tp:taxon-name><tp:taxon-name-part taxon-name-part-type="genus" reg="Betula">Betula</tp:taxon-name-part></tp:taxon-name></italic>.</p></tp:treatment-sec><tp:treatment-sec sec-type="diagnosis" id="SECID0EO3HK"><title>Diagnosis.</title><p>This species is distinguished by hyaline ascospores, (16.5–)18–22(–24) × (3–)4–6 μm, with slightly constricted at the septum and with hyaline broad cap-like appendages at both ends.</p></tp:treatment-sec><tp:treatment-sec sec-type="Holotype" id="SECID0ET3HK"><title>Holotype.</title><p>CHINA. Shaanxi Province: Ningshan County, Huoditang Forest Farm, Huodi Valley, <named-content xmlns:xlink="http://www.w3.org/1999/xlink" content-type="dwc:verbatimCoordinates" xlink:type="simple"><named-content content-type="geo-json" specific-use="{&#34;type&#34;:&#34;Point&#34;,&#34;coordinates&#34;:[108.446244,33.443422]}" id="NCID0E33HK" xlink:type="simple">33°26'36.32"N, 108°26'46.48"E</named-content></named-content>, 3 August 2015, on twigs and branches of <italic><tp:taxon-name><tp:taxon-name-part taxon-name-part-type="genus" reg="Betula">Betula</tp:taxon-name-part><tp:taxon-name-part taxon-name-part-type="species" reg="albosinensis">albosinensis</tp:taxon-name-part></tp:taxon-name></italic>, Q. Yang (BJFC-S1347 holotype; living culture, <abbrev xmlns:xlink="http://www.w3.org/1999/xlink" content-type="institution" xlink:title="China Forestry Culture Collection Centre" id="ABBRID0EM4HK" xlink:type="simple">CFCC</abbrev> 52482).</p></tp:treatment-sec><tp:treatment-sec sec-type="description" id="SECID0ER4HK"><title>Descriptions.</title><p>Pseudostromata inconspicuous, immersed in host bark, slightly erumpent from surface of host branches, 1.5–3 mm diam. Ectostromatic disc indistinct, usually circular, buff to hazel. Central column circular, mouse grey to iron grey. Ostioles numerous, violaceous black to black, scarcely projecting, 70–150 μm diam. Perithecia flask-shaped to spherical, arranged circularly or irregularly, 7–12 per disc, often appearing as rounded bumps beneath the bark surface surrounding the ectostromatic disc, (320–)350–550(–610) µm diam. (av. = 480 μm, n = 30). Asci hyaline, clavate to fusoid, (50–)55–65(–70) × (7–)8.5–14(–16) μm (av. = 60 × 11 μm, n = 20). Ascospores hyaline, ellipsoid, broadly ellipsoid or broadly fusoid, 2–4 guttulate, symmetric to slightly asymmetric, straight, rarely slightly curved, slightly constricted at the septum, (16.5–)18–22(–24) × (3–)4–6 μm (av. = 20 × 4.5 μm, n = 50), with hyaline broad cap-like appendages at both ends. Conidiomata acervular, immersed in host bark, erumpent from surface of host branches, scattered or occasionally confluent, 1.3–2.5 mm, covered by fawn to dark brick discharged conidial masses at maturity, usually conspicuous. Ectostromatic disc inconspicuous. Central column beneath the disc more or less conical, olivaceous grey to iron grey. Conidiophores hyaline, smooth, cylindrical to lageniform, simple, rarely branched at the base. Conidiogenous cells hyaline, phialidic. Conidia unicellular, hyaline, narrowly ellipsoid, elongate to slightly allantoid, (9.5–)10–13.5(–15) × (2–)3–4.5(–5.5) μm (av. = 13 × 3.5 µm, n = 50), with 0.5 µm wide gelatinous sheath.</p><fig id="F7" position="float" orientation="portrait"><label>Figure 7.</label><caption><p>Morphology of <italic><tp:taxon-name><tp:taxon-name-part taxon-name-part-type="genus" reg="Melanconiella">Melanconiella</tp:taxon-name-part><tp:taxon-name-part taxon-name-part-type="species" reg="betulicola">betulicola</tp:taxon-name-part></tp:taxon-name></italic> from <italic><tp:taxon-name><tp:taxon-name-part taxon-name-part-type="genus" reg="Betula">Betula</tp:taxon-name-part><tp:taxon-name-part taxon-name-part-type="species" reg="albosinensis">albosinensis</tp:taxon-name-part></tp:taxon-name></italic>. <bold>A–B</bold> habit of pseudostromata on branches <bold>C</bold> transverse section through perithecia <bold>D</bold> longitudinal section through perithecia <bold>E–F</bold> habit of acervuli on branches <bold>G</bold> transverse section through acervulus <bold>H</bold> longitudinal section through acervulus <bold>I</bold> asci and ascospores <bold>J–K</bold> ascus and ascospores <bold>L–O</bold> ascospores <bold>P</bold> conidiophores, conidiogenous cells and conidia <bold>Q</bold> conidia. Scale bars: 2 mm (<bold>A, E</bold>), 500 μm (<bold>B–D, F–H</bold>), 10 μm (<bold>J–K, P–Q</bold>), 5 μm (<bold>L–O</bold>).</p></caption><graphic xmlns:xlink="http://www.w3.org/1999/xlink" xlink:href="mycokeys-42-089-g007.jpg" position="float" orientation="portrait" xlink:type="simple" id="oo_246546.jpg"/></fig></tp:treatment-sec><tp:treatment-sec sec-type="description" id="SECID0EX6HK"><title>Culture characteristics.</title><p>On <abbrev xmlns:xlink="http://www.w3.org/1999/xlink" xlink:title="potato dextrose agar" id="ABBRID0E46HK" xlink:type="simple">PDA</abbrev>, cultures are initially white, becoming greyish-sepia after 3 d and distensible radially after 10 d. The colonies are felty with an irregular edge; texture uniform; sterile.</p></tp:treatment-sec><tp:treatment-sec sec-type="material" id="SECID0ECAAM"><title>Additional material examined.</title><p>CHINA. Shaanxi Province: Ningshan County, Huoditang Forest Farm, Huodi Valley, <named-content xmlns:xlink="http://www.w3.org/1999/xlink" content-type="dwc:verbatimCoordinates" xlink:type="simple"><named-content content-type="geo-json" specific-use="{&#34;type&#34;:&#34;Point&#34;,&#34;coordinates&#34;:[108.445594,33.443758]}" id="NCID0ELAAM" xlink:type="simple">33°26'37.53"N, 108°26'44.14"E</named-content></named-content>, 3 August 2015, on twigs and branches of <italic><tp:taxon-name><tp:taxon-name-part taxon-name-part-type="genus" reg="Betula">Betula</tp:taxon-name-part><tp:taxon-name-part taxon-name-part-type="species" reg="albosinensis">albosinensis</tp:taxon-name-part></tp:taxon-name></italic>, Q. Yang (<abbrev xmlns:xlink="http://www.w3.org/1999/xlink" xlink:title="Collection of X.L. Fan" id="ABBRID0E2AAM" xlink:type="simple">CF</abbrev> 20150847; living culture, <abbrev xmlns:xlink="http://www.w3.org/1999/xlink" content-type="institution" xlink:title="China Forestry Culture Collection Centre" id="ABBRID0E6AAM" xlink:type="simple">CFCC</abbrev> 52483);</p></tp:treatment-sec><tp:treatment-sec sec-type="notes" id="SECID0EEBAM"><title>Notes.</title><p><italic><tp:taxon-name><tp:taxon-name-part taxon-name-part-type="genus" reg="Melanconiella">Melanconiella</tp:taxon-name-part><tp:taxon-name-part taxon-name-part-type="species" reg="betulicola">betulicola</tp:taxon-name-part></tp:taxon-name></italic> is associated with canker disease of <italic><tp:taxon-name><tp:taxon-name-part taxon-name-part-type="genus" reg="Betula">Betula</tp:taxon-name-part><tp:taxon-name-part taxon-name-part-type="species" reg="albosinensis">albosinensis</tp:taxon-name-part></tp:taxon-name></italic> in China. It is similar to <italic><tp:taxon-name><tp:taxon-name-part taxon-name-part-type="genus" reg="Melanconiella">M.</tp:taxon-name-part><tp:taxon-name-part taxon-name-part-type="species" reg="ellisii">ellisii</tp:taxon-name-part></tp:taxon-name></italic> but differs by larger ascospores (18–22 × 4–6 <italic>vs.&gt;</italic> 12.5–16 × 4.0–5.5 μm) with hyaline, broad cap-like appendages at both ends (<xref ref-type="bibr" rid="B38">Voglmayr et al. 2012</xref>), distribution (China <italic>vs.&gt;</italic> eastern North America) and a different host, <italic><tp:taxon-name><tp:taxon-name-part taxon-name-part-type="genus" reg="Betula">Betula</tp:taxon-name-part><tp:taxon-name-part taxon-name-part-type="species" reg="albosinensis">albosinensis</tp:taxon-name-part></tp:taxon-name> vs.&gt; <tp:taxon-name><tp:taxon-name-part taxon-name-part-type="genus" reg="Carpinus">Carpinus</tp:taxon-name-part><tp:taxon-name-part taxon-name-part-type="species" reg="caroliniana">caroliniana</tp:taxon-name-part></tp:taxon-name></italic>. <italic><tp:taxon-name><tp:taxon-name-part taxon-name-part-type="genus" reg="Melanconiella">Melanconiella</tp:taxon-name-part><tp:taxon-name-part taxon-name-part-type="species" reg="decorahensis">decorahensis</tp:taxon-name-part></tp:taxon-name></italic> also occurs on <italic><tp:taxon-name><tp:taxon-name-part taxon-name-part-type="genus" reg="Betula">Betula</tp:taxon-name-part></tp:taxon-name></italic> (in Europe and North America) and it can be distinguished from <italic><tp:taxon-name><tp:taxon-name-part taxon-name-part-type="genus" reg="Melanconiella">M.</tp:taxon-name-part><tp:taxon-name-part taxon-name-part-type="species" reg="betulicola">betulicola</tp:taxon-name-part></tp:taxon-name></italic> based on dark brown ascospores without appendages and dark brown conidia (Vogl<!--PageBreak-->mayr et al. 2012). The clear phylogenetic position confirmed a distinction from all other available strains included in this study and we therefore result in our decision to describe this species as new, based on DNA sequence data and morphology.</p></tp:treatment-sec><ref-list><ref id="B38"><mixed-citation xmlns:xlink="http://www.w3.org/1999/xlink" xlink:type="simple"><person-group><name name-style="western"><surname>Voglmayr</surname><given-names>H</given-names></name><name name-style="western"><surname>Rossman</surname><given-names>AY</given-names></name><name name-style="western"><surname>Castlebury</surname><given-names>LA</given-names></name><name name-style="western"><surname>Jaklitsch</surname><given-names>WM</given-names></name></person-group> (<year>2012</year>) <article-title>Multigene phylogeny and taxonomy of the genus <italic><tp:taxon-name><tp:taxon-name-part taxon-name-part-type="genus">Melanconiella</tp:taxon-name-part></tp:taxon-name></italic> (<tp:taxon-name><tp:taxon-name-part taxon-name-part-type="order">Diaporthales</tp:taxon-name-part></tp:taxon-name>).</article-title><source>Fungal Diversity</source><volume>57</volume>: <fpage>1</fpage>–<lpage>44</lpage>. <ext-link xlink:type="simple" ext-link-type="doi" xlink:href="10.1007/s13225-012-0175-8">https://doi.org/10.1007/s13225-012-0175-8</ext-link></mixed-citation></ref></ref-list></tp:taxon-treatment>
