# Supplementary material for: Taxonomic circumscription of melanconis-like fungi causing canker disease in China
Source: MycoKeys. 2018 Nov 30;(42):89–124. doi: 10.3897/mycokeys.42.29634 (PMC6286988; doi:10.3897/mycokeys.42.29634)
Supplement: XML Treatment for Melanconiella corylina [file mycokeys.42.29634-treatment13.xml]

<!DOCTYPE tp:taxon-treatment
  PUBLIC "-//TaxonX//DTD Taxonomic Treatment Publishing DTD v0 20100105//EN" "tax-treatment-NSO.dtd">
<tp:taxon-treatment xmlns:tp="http://www.plazi.org/taxpub"><tp:treatment-meta><kwd-group><label>Taxon classification</label><kwd><named-content xmlns:xlink="http://www.w3.org/1999/xlink" content-type="kingdom">Fungi</named-content></kwd><kwd><named-content xmlns:xlink="http://www.w3.org/1999/xlink" content-type="order">Diaporthales</named-content></kwd><kwd><named-content xmlns:xlink="http://www.w3.org/1999/xlink" content-type="family">Melanconiellaceae</named-content></kwd></kwd-group><mixed-citation publication-type="journal"><person-group><name><surname>Fan</surname><given-names>Xinlei</given-names></name><name><surname>Du</surname><given-names>Zhuo</given-names></name><name><surname>Bezerra</surname><given-names>Jadson D.P.</given-names></name><name><surname>Tian</surname><given-names>Chengming</given-names></name></person-group><article-title>Taxonomic circumscription of melanconis-like fungi causing canker disease in China</article-title><source>MycoKeys</source><day>30</day><month>11</month><year>2018</year><volume>2018</volume><issue>42</issue><fpage>89</fpage><lpage>124</lpage><pub-id pub-id-type="doi">10.3897/mycokeys.42.29634</pub-id></mixed-citation></tp:treatment-meta><tp:nomenclature><tp:taxon-name>
            <tp:taxon-name-part taxon-name-part-type="genus" reg="Melanconiella">Melanconiella</tp:taxon-name-part>
            <tp:taxon-name-part taxon-name-part-type="species" reg="corylina">corylina</tp:taxon-name-part>
            <object-id xmlns:xlink="http://www.w3.org/1999/xlink" content-type="mycobank" xlink:type="simple">828428</object-id>
          </tp:taxon-name><tp:taxon-authority>Fan</tp:taxon-authority><tp:taxon-status xmlns:xlink="http://www.w3.org/1999/xlink" xlink:type="simple">sp. nov.</tp:taxon-status><xref ref-type="fig" rid="F8">Fig. 8</xref><!--PageBreak--></tp:nomenclature><tp:treatment-sec sec-type="etymology" id="SECID0EOGAM"><title>Etymology.</title><p><italic>corylina</italic> (Lat.): referring to the host genus on which it was collected, <italic><tp:taxon-name><tp:taxon-name-part taxon-name-part-type="genus" reg="Corylus">Corylus</tp:taxon-name-part></tp:taxon-name></italic>.</p></tp:treatment-sec><tp:treatment-sec sec-type="diagnosis" id="SECID0EFHAM"><title>Diagnosis.</title><p>This species is distinguished by acervuli erumpent through circularly cracked host bark and covered by olivaceous buff to honey discharged conidial masses at maturity; conidia unicellular, hyaline, with various shapes and 1–3 guttulate, (7–)8–13.5(–14.5) × (2–)2.5–4(–5) μm.</p><fig id="F8" position="float" orientation="portrait"><label>Figure 8.</label><caption><p>Morphology of <italic><tp:taxon-name><tp:taxon-name-part taxon-name-part-type="genus" reg="Melanconiella">Melanconiella</tp:taxon-name-part><tp:taxon-name-part taxon-name-part-type="species" reg="corylina">corylina</tp:taxon-name-part></tp:taxon-name></italic> from <italic><tp:taxon-name><tp:taxon-name-part taxon-name-part-type="genus" reg="Corylus">Corylus</tp:taxon-name-part><tp:taxon-name-part taxon-name-part-type="species" reg="mandshurica">mandshurica</tp:taxon-name-part></tp:taxon-name></italic>. <bold>A</bold> habit of acervuli on branches <bold>B–F</bold> process of development of acervulus <bold>G</bold> transverse section through acervulus <bold>H–I</bold> longitudinal section through acervulus <bold>J</bold> conidiophores <bold>K</bold> conidiogenous cells and conidia <bold>L–W</bold> conidia. Scale bars: 2 mm (<bold>A</bold>), 500 μm (<bold>B–I</bold>), 10 μm (<bold>J–K</bold>), 5 μm (<bold>L–W</bold>).</p></caption><graphic xmlns:xlink="http://www.w3.org/1999/xlink" xlink:href="mycokeys-42-089-g008.jpg" position="float" orientation="portrait" xlink:type="simple" id="oo_246547.jpg"/></fig></tp:treatment-sec><tp:treatment-sec sec-type="Holotype" id="SECID0EDJAM"><title>Holotype.</title><p>CHINA. Shaanxi Province: Baoji County, Taibai Mountain, <named-content xmlns:xlink="http://www.w3.org/1999/xlink" content-type="dwc:verbatimCoordinates" xlink:type="simple"><named-content content-type="geo-json" specific-use="{&#34;type&#34;:&#34;Point&#34;,&#34;coordinates&#34;:[108.478378,34.262033]}" id="NCID0EMJAM" xlink:type="simple">34°15'43.32"N, 107°88'42.16"E</named-content></named-content>, 13 July 2017, on twigs and branches of <italic><tp:taxon-name><tp:taxon-name-part taxon-name-part-type="genus" reg="Corylus">Corylus</tp:taxon-name-part><tp:taxon-name-part taxon-name-part-type="species" reg="mandshurica">mandshurica</tp:taxon-name-part></tp:taxon-name></italic>, N. Jiang (BJFC-FB56 holotype; living culture, <abbrev xmlns:xlink="http://www.w3.org/1999/xlink" content-type="institution" xlink:title="China Forestry Culture Collection Centre" id="ABBRID0E3JAM" xlink:type="simple">CFCC</abbrev> 52484).</p></tp:treatment-sec><tp:treatment-sec sec-type="description" id="SECID0EBKAM"><title>Descriptions.</title><p>Conidiomata acervular, immersed in host bark, erumpent from surface of host branches, scattered or occasionally confluent, 1–1.5 mm, erumpent through circularly cracked host bark and covered by olivaceous buff to honey discharged conidial masses at maturity, usually conspicuous. Ectostromatic disc inconspicuous and cracked circularly at maturity. Central column beneath the disc more or less oblate, iron grey to dark grey. Conidiophores hyaline, smooth, cylindrical, simple, rarely branched at the base. Conidiogenous cells hyaline, phialidic. Conidia unicellular, hyaline, narrowly ellipsoid to fusoid, elongate to slightly allantoid, 1–3 guttulate, (7–)8–13.5(–14.5) × (2–)2.5–4(–5) μm (av. = 10 × 3.5 µm, n = 50) μm (av. = 13 × 3.5 µm, n = 50). Sexual morph was not observed.</p></tp:treatment-sec><tp:treatment-sec sec-type="description" id="SECID0EGKAM"><title>Culture characteristics.</title><p>On <abbrev xmlns:xlink="http://www.w3.org/1999/xlink" xlink:title="potato dextrose agar" id="ABBRID0EMKAM" xlink:type="simple">PDA</abbrev>, cultures are initially white, becoming fuscous black in the centre and edge after 5 d. The colonies are felty with an irregular edge; texture uniform; sterile.</p></tp:treatment-sec><tp:treatment-sec sec-type="material" id="SECID0EQKAM"><title>Additional material examined.</title><p>CHINA. Shaanxi Province: Baoji County, Taibai Mountain, <named-content xmlns:xlink="http://www.w3.org/1999/xlink" content-type="dwc:verbatimCoordinates" xlink:type="simple"><named-content content-type="geo-json" specific-use="{&#34;type&#34;:&#34;Point&#34;,&#34;coordinates&#34;:[108.478703,34.261125]}" id="NCID0EZKAM" xlink:type="simple">34°15'40.05"N, 107°88'43.33"E</named-content></named-content>, 13 July 2017, on twigs and branches of <italic><tp:taxon-name><tp:taxon-name-part taxon-name-part-type="genus" reg="Corylus">Corylus</tp:taxon-name-part><tp:taxon-name-part taxon-name-part-type="species" reg="mandshurica">mandshurica</tp:taxon-name-part></tp:taxon-name></italic>, N. Jiang (<abbrev xmlns:xlink="http://www.w3.org/1999/xlink" xlink:title="Collection of X.L. Fan" id="ABBRID0EJLAM" xlink:type="simple">CF</abbrev> 20170756 holotype; living culture, <abbrev xmlns:xlink="http://www.w3.org/1999/xlink" content-type="institution" xlink:title="China Forestry Culture Collection Centre" id="ABBRID0ENLAM" xlink:type="simple">CFCC</abbrev> 52485).</p></tp:treatment-sec><tp:treatment-sec sec-type="notes" id="SECID0ESLAM"><title>Notes.</title><p><italic><tp:taxon-name><tp:taxon-name-part taxon-name-part-type="genus" reg="Melanconiella">Melanconiella</tp:taxon-name-part><tp:taxon-name-part taxon-name-part-type="species" reg="corylina">corylina</tp:taxon-name-part></tp:taxon-name></italic> is associated with canker disease of <italic><tp:taxon-name><tp:taxon-name-part taxon-name-part-type="genus" reg="Corylus">Corylus</tp:taxon-name-part><tp:taxon-name-part taxon-name-part-type="species" reg="mandshurica">mandshurica</tp:taxon-name-part></tp:taxon-name></italic> in China. It can be distinguished from its closest relative, the generic type <italic><tp:taxon-name><tp:taxon-name-part taxon-name-part-type="genus" reg="Melanconiella">M.</tp:taxon-name-part><tp:taxon-name-part taxon-name-part-type="species" reg="spodiaea">spodiaea</tp:taxon-name-part></tp:taxon-name></italic> growing in <italic><tp:taxon-name><tp:taxon-name-part taxon-name-part-type="genus" reg="Carpinus">Carpinus</tp:taxon-name-part></tp:taxon-name></italic> spp., by its hyaline, discosporina-like conidia, and the smaller size of conidia (8–13.5 × 2.5–4 <italic>vs.&gt;</italic> 13.3–15.2 × 7.5–8.5 μm) as well as the hosts (<xref ref-type="bibr" rid="B38">Voglmayr et al. 2012</xref>). <italic><tp:taxon-name><tp:taxon-name-part taxon-name-part-type="genus" reg="Melanconiella">Melanconiella</tp:taxon-name-part><tp:taxon-name-part taxon-name-part-type="species" reg="flavovirens">flavovirens</tp:taxon-name-part></tp:taxon-name></italic> also occurs on <italic><tp:taxon-name><tp:taxon-name-part taxon-name-part-type="genus" reg="Corylus">Corylus</tp:taxon-name-part></tp:taxon-name></italic> (in Europe and North America), and it can be distinguished from <italic><tp:taxon-name><tp:taxon-name-part taxon-name-part-type="genus" reg="Melanconiella">M.</tp:taxon-name-part><tp:taxon-name-part taxon-name-part-type="species" reg="corylina">corylina</tp:taxon-name-part></tp:taxon-name></italic> based on larger conidia (12–15 × 5.0–5.5 <italic>vs.&gt;</italic> 8–13.5 ×2.5–4 μm) (<xref ref-type="bibr" rid="B38">Voglmayr et al. 2012</xref>). The phylogenetic inferences indicated <italic><tp:taxon-name><tp:taxon-name-part taxon-name-part-type="genus" reg="Melanconiella">M.</tp:taxon-name-part><tp:taxon-name-part taxon-name-part-type="species" reg="corylina">corylina</tp:taxon-name-part></tp:taxon-name></italic> as an individual well-supported clade (<abbrev xmlns:xlink="http://www.w3.org/1999/xlink" xlink:title="Maximum parsimony" id="ABBRID0EEPAM" xlink:type="simple">MP</abbrev>/<abbrev xmlns:xlink="http://www.w3.org/1999/xlink" xlink:title="Maximum likelihood" id="ABBRID0EIPAM" xlink:type="simple">ML</abbrev>/<abbrev xmlns:xlink="http://www.w3.org/1999/xlink" xlink:title="Bayesian inference" id="ABBRID0EMPAM" xlink:type="simple">BI</abbrev>=100/99/1) within <italic><tp:taxon-name><tp:taxon-name-part taxon-name-part-type="genus" reg="Melanconiella">Melanconiella</tp:taxon-name-part></tp:taxon-name></italic> and we therefore describe it as new, based on sequence data and morphology.</p><!--PageBreak--></tp:treatment-sec><ref-list><ref id="B38"><mixed-citation xmlns:xlink="http://www.w3.org/1999/xlink" xlink:type="simple"><person-group><name name-style="western"><surname>Voglmayr</surname><given-names>H</given-names></name><name name-style="western"><surname>Rossman</surname><given-names>AY</given-names></name><name name-style="western"><surname>Castlebury</surname><given-names>LA</given-names></name><name name-style="western"><surname>Jaklitsch</surname><given-names>WM</given-names></name></person-group> (<year>2012</year>) <article-title>Multigene phylogeny and taxonomy of the genus <italic><tp:taxon-name><tp:taxon-name-part taxon-name-part-type="genus">Melanconiella</tp:taxon-name-part></tp:taxon-name></italic> (<tp:taxon-name><tp:taxon-name-part taxon-name-part-type="order">Diaporthales</tp:taxon-name-part></tp:taxon-name>).</article-title><source>Fungal Diversity</source><volume>57</volume>: <fpage>1</fpage>–<lpage>44</lpage>. <ext-link xlink:type="simple" ext-link-type="doi" xlink:href="10.1007/s13225-012-0175-8">https://doi.org/10.1007/s13225-012-0175-8</ext-link></mixed-citation></ref></ref-list></tp:taxon-treatment>
