# Supplementary material for: Taxonomic circumscription of melanconis-like fungi causing canker disease in China
Source: MycoKeys. 2018 Nov 30;(42):89–124. doi: 10.3897/mycokeys.42.29634 (PMC6286988; doi:10.3897/mycokeys.42.29634)
Supplement: XML Treatment for Sheathospora [file mycokeys.42.29634-treatment14.xml]

<!DOCTYPE tp:taxon-treatment
  PUBLIC "-//TaxonX//DTD Taxonomic Treatment Publishing DTD v0 20100105//EN" "tax-treatment-NSO.dtd">
<tp:taxon-treatment xmlns:tp="http://www.plazi.org/taxpub"><tp:treatment-meta><kwd-group><label>Taxon classification</label><kwd><named-content xmlns:xlink="http://www.w3.org/1999/xlink" content-type="kingdom">Fungi</named-content></kwd><kwd><named-content xmlns:xlink="http://www.w3.org/1999/xlink" content-type="order">Diaporthales</named-content></kwd><kwd><named-content xmlns:xlink="http://www.w3.org/1999/xlink" content-type="family">Melanconiellaceae</named-content></kwd></kwd-group><mixed-citation publication-type="journal"><person-group><name><surname>Fan</surname><given-names>Xinlei</given-names></name><name><surname>Du</surname><given-names>Zhuo</given-names></name><name><surname>Bezerra</surname><given-names>Jadson D.P.</given-names></name><name><surname>Tian</surname><given-names>Chengming</given-names></name></person-group><article-title>Taxonomic circumscription of melanconis-like fungi causing canker disease in China</article-title><source>MycoKeys</source><day>30</day><month>11</month><year>2018</year><volume>2018</volume><issue>42</issue><fpage>89</fpage><lpage>124</lpage><pub-id pub-id-type="doi">10.3897/mycokeys.42.29634</pub-id></mixed-citation></tp:treatment-meta><tp:nomenclature><tp:taxon-name>
            <tp:taxon-name-part taxon-name-part-type="genus" reg="Sheathospora">Sheathospora</tp:taxon-name-part>
            <object-id xmlns:xlink="http://www.w3.org/1999/xlink" content-type="mycobank" xlink:type="simple">828429</object-id>
          </tp:taxon-name><tp:taxon-authority>Fan</tp:taxon-authority><tp:taxon-status xmlns:xlink="http://www.w3.org/1999/xlink" xlink:type="simple">gen. nov.</tp:taxon-status></tp:nomenclature><tp:treatment-sec sec-type="etymology" id="SECID0E3QAM"><title>Etymology.</title><p><italic><tp:taxon-name><tp:taxon-name-part taxon-name-part-type="genus" reg="Sheathospora">Sheathospora</tp:taxon-name-part></tp:taxon-name></italic> (Lat.): referring to the conidia with distinct hyaline sheath.</p></tp:treatment-sec><tp:treatment-sec sec-type="diagnosis" id="SECID0EJRAM"><title>Diagnosis.</title><p>This genus differs from other genera in <tp:taxon-name><tp:taxon-name-part taxon-name-part-type="family">Melanconiellaceae</tp:taxon-name-part></tp:taxon-name> by conical and discrete pycnidia with aseptate, cylindrical to ellipsoidal conidia with distinct hyaline sheath.</p></tp:treatment-sec><tp:treatment-sec sec-type="type species" id="SECID0ESRAM"><title>Type species.</title><p><italic><tp:taxon-name><tp:taxon-name-part taxon-name-part-type="genus" reg="Sheathospora">Sheathospora</tp:taxon-name-part><tp:taxon-name-part taxon-name-part-type="species" reg="cornuta">cornuta</tp:taxon-name-part></tp:taxon-name></italic> (C.M. Tian &amp; Z. Du) Fan.</p></tp:treatment-sec><tp:treatment-sec sec-type="description" id="SECID0EDSAM"><title>Descriptions.</title><p>Conidiomata pycnidial, immersed in host bark, erumpent through the surface of host branches. Ectostromatic disc inconspicuous and ex<!--PageBreak-->tended to form a beak at maturity. Central column absent. Conidiophores hyaline, smooth, cylindrical, simple, rarely branched at the base. Conidiogenous cells hyaline, phialidic. Conidia hyaline, aseptate, with distinct hyaline sheath. Sexual morph was not observed.</p></tp:treatment-sec><tp:treatment-sec sec-type="notes" id="SECID0ELSAM"><title>Notes.</title><p><italic><tp:taxon-name><tp:taxon-name-part taxon-name-part-type="genus" reg="Sheathospora">Sheathospora</tp:taxon-name-part></tp:taxon-name></italic> is established for <italic><tp:taxon-name><tp:taxon-name-part taxon-name-part-type="genus" reg="Melanconiella">Melanconiella</tp:taxon-name-part><tp:taxon-name-part taxon-name-part-type="species" reg="cornuta">cornuta</tp:taxon-name-part></tp:taxon-name></italic>, which was previously included in the <italic><tp:taxon-name><tp:taxon-name-part taxon-name-part-type="genus" reg="Melanconiella">Melanconiella</tp:taxon-name-part></tp:taxon-name></italic> clade (<xref ref-type="bibr" rid="B38">Voglmayr et al. 2012</xref>; <xref ref-type="bibr" rid="B10">Du et al. 2017</xref>). Morphologically, it differs from other genera in <tp:taxon-name><tp:taxon-name-part taxon-name-part-type="family">Melanconiellaceae</tp:taxon-name-part></tp:taxon-name> by pycnidial conidiomata and conidia with distinct hyaline sheath. In our phylogenetic analyses, <italic><tp:taxon-name><tp:taxon-name-part taxon-name-part-type="genus" reg="Melanconiella">Melanconiella</tp:taxon-name-part><tp:taxon-name-part taxon-name-part-type="species" reg="cornuta">cornuta</tp:taxon-name-part></tp:taxon-name></italic> formed a distinct clade basal to <italic><tp:taxon-name><tp:taxon-name-part taxon-name-part-type="genus" reg="Melanconiella">Melanconiella</tp:taxon-name-part></tp:taxon-name></italic> within <tp:taxon-name><tp:taxon-name-part taxon-name-part-type="family">Melanconiellaceae</tp:taxon-name-part></tp:taxon-name>. Based on morphology and different hosts (<italic><tp:taxon-name><tp:taxon-name-part taxon-name-part-type="genus" reg="Cornus">Cornus</tp:taxon-name-part></tp:taxon-name></italic> and <italic><tp:taxon-name><tp:taxon-name-part taxon-name-part-type="genus" reg="Juglans">Juglans</tp:taxon-name-part></tp:taxon-name></italic> vs. <tp:taxon-name><tp:taxon-name-part taxon-name-part-type="family">Betulaceae</tp:taxon-name-part></tp:taxon-name>), it is here excluded from <italic><tp:taxon-name><tp:taxon-name-part taxon-name-part-type="genus" reg="Melanconiella">Melanconiella</tp:taxon-name-part></tp:taxon-name></italic> and transferred to the new genus <italic><tp:taxon-name><tp:taxon-name-part taxon-name-part-type="genus" reg="Sheathospora">Sheathospora.</tp:taxon-name-part></tp:taxon-name></italic> In our revised circumscription, <tp:taxon-name><tp:taxon-name-part taxon-name-part-type="family">Melanconiellaceae</tp:taxon-name-part></tp:taxon-name> include three genera named <italic><tp:taxon-name><tp:taxon-name-part taxon-name-part-type="genus" reg="Melanconiella">Melanconiella</tp:taxon-name-part></tp:taxon-name></italic>, <italic><tp:taxon-name><tp:taxon-name-part taxon-name-part-type="genus" reg="Microascospora">Microascospora</tp:taxon-name-part></tp:taxon-name></italic> and <italic><tp:taxon-name><tp:taxon-name-part taxon-name-part-type="genus" reg="Sheathospora">Sheathospora</tp:taxon-name-part></tp:taxon-name></italic>.</p></tp:treatment-sec><ref-list><ref id="B38"><mixed-citation xmlns:xlink="http://www.w3.org/1999/xlink" xlink:type="simple"><person-group><name name-style="western"><surname>Voglmayr</surname><given-names>H</given-names></name><name name-style="western"><surname>Rossman</surname><given-names>AY</given-names></name><name name-style="western"><surname>Castlebury</surname><given-names>LA</given-names></name><name name-style="western"><surname>Jaklitsch</surname><given-names>WM</given-names></name></person-group> (<year>2012</year>) <article-title>Multigene phylogeny and taxonomy of the genus <italic><tp:taxon-name><tp:taxon-name-part taxon-name-part-type="genus">Melanconiella</tp:taxon-name-part></tp:taxon-name></italic> (<tp:taxon-name><tp:taxon-name-part taxon-name-part-type="order">Diaporthales</tp:taxon-name-part></tp:taxon-name>).</article-title><source>Fungal Diversity</source><volume>57</volume>: <fpage>1</fpage>–<lpage>44</lpage>. <ext-link xlink:type="simple" ext-link-type="doi" xlink:href="10.1007/s13225-012-0175-8">https://doi.org/10.1007/s13225-012-0175-8</ext-link></mixed-citation></ref><ref id="B10"><mixed-citation xmlns:xlink="http://www.w3.org/1999/xlink" xlink:type="simple"><person-group><name name-style="western"><surname>Du</surname><given-names>Z</given-names></name><name name-style="western"><surname>Fan</surname><given-names>XL</given-names></name><name name-style="western"><surname>Yang</surname><given-names>Q</given-names></name><name name-style="western"><surname>Tian</surname><given-names>CM</given-names></name></person-group> (<year>2017</year>) <article-title>Host and geographic range extensions of <italic><tp:taxon-name><tp:taxon-name-part taxon-name-part-type="genus">Melanconiella</tp:taxon-name-part></tp:taxon-name></italic>, with a new species <italic><tp:taxon-name><tp:taxon-name-part taxon-name-part-type="genus">M.</tp:taxon-name-part><tp:taxon-name-part taxon-name-part-type="species">cornuta</tp:taxon-name-part></tp:taxon-name></italic> in China.</article-title><source>Phytotaxa</source><volume>327</volume>: <fpage>252</fpage>–<lpage>260</lpage>. <ext-link xlink:type="simple" ext-link-type="doi" xlink:href="10.11646/phytotaxa.327.3.4">http://doi.org/10.11646/phytotaxa.327.3.4</ext-link></mixed-citation></ref></ref-list></tp:taxon-treatment>
