# Supplementary material for: Taxonomic circumscription of melanconis-like fungi causing canker disease in China
Source: MycoKeys. 2018 Nov 30;(42):89–124. doi: 10.3897/mycokeys.42.29634 (PMC6286988; doi:10.3897/mycokeys.42.29634)
Supplement: XML Treatment for Sheathospora cornuta [file mycokeys.42.29634-treatment15.xml]

<!DOCTYPE tp:taxon-treatment
  PUBLIC "-//TaxonX//DTD Taxonomic Treatment Publishing DTD v0 20100105//EN" "tax-treatment-NSO.dtd">
<tp:taxon-treatment xmlns:tp="http://www.plazi.org/taxpub"><tp:treatment-meta><kwd-group><label>Taxon classification</label><kwd><named-content xmlns:xlink="http://www.w3.org/1999/xlink" content-type="kingdom">Fungi</named-content></kwd><kwd><named-content xmlns:xlink="http://www.w3.org/1999/xlink" content-type="order">Diaporthales</named-content></kwd><kwd><named-content xmlns:xlink="http://www.w3.org/1999/xlink" content-type="family">Melanconiellaceae</named-content></kwd></kwd-group><mixed-citation publication-type="journal"><person-group><name><surname>Fan</surname><given-names>Xinlei</given-names></name><name><surname>Du</surname><given-names>Zhuo</given-names></name><name><surname>Bezerra</surname><given-names>Jadson D.P.</given-names></name><name><surname>Tian</surname><given-names>Chengming</given-names></name></person-group><article-title>Taxonomic circumscription of melanconis-like fungi causing canker disease in China</article-title><source>MycoKeys</source><day>30</day><month>11</month><year>2018</year><volume>2018</volume><issue>42</issue><fpage>89</fpage><lpage>124</lpage><pub-id pub-id-type="doi">10.3897/mycokeys.42.29634</pub-id></mixed-citation></tp:treatment-meta><tp:nomenclature><tp:taxon-name>
            <tp:taxon-name-part taxon-name-part-type="genus" reg="Sheathospora">Sheathospora</tp:taxon-name-part>
            <tp:taxon-name-part taxon-name-part-type="species" reg="cornuta">cornuta</tp:taxon-name-part>
            <object-id xmlns:xlink="http://www.w3.org/1999/xlink" content-type="mycobank" xlink:type="simple">828430</object-id>
          </tp:taxon-name><tp:taxon-authority>(C.M. Tian &amp; Z. Du) Fan</tp:taxon-authority><tp:taxon-status xmlns:xlink="http://www.w3.org/1999/xlink" xlink:type="simple">comb. nov.</tp:taxon-status><xref ref-type="fig" rid="F9">Fig. 9</xref></tp:nomenclature><tp:treatment-sec sec-type="Basionym" id="SECID0EUXAM"><title>Basionym.</title><p><italic><tp:taxon-name><tp:taxon-name-part taxon-name-part-type="genus" reg="Melanconiella">Melanconiella</tp:taxon-name-part><tp:taxon-name-part taxon-name-part-type="species" reg="cornuta">cornuta</tp:taxon-name-part></tp:taxon-name></italic> C.M. Tian &amp; Z. Du, Phytotaxa 327(3): 257 (2017)</p></tp:treatment-sec><tp:treatment-sec sec-type="diagnosis" id="SECID0EFYAM"><title>Diagnosis.</title><p>This species is distinguished by conical and discrete pycnidia without central column and aseptate, cylindrical to ellipsoidal, (19–)19.5–22.5(–23) × (8–)8.5–10.5(–11) μm conidia, with a distinct hyaline sheath 1–1.5 μm wide.</p></tp:treatment-sec><tp:treatment-sec sec-type="Holotype" id="SECID0EKYAM"><title>Holotype.</title><p>CHINA. Shaanxi Province: Ankang City, Ningshan County, Huoditang Forest Farm, <named-content xmlns:xlink="http://www.w3.org/1999/xlink" content-type="dwc:verbatimCoordinates" xlink:type="simple"><named-content content-type="geo-json" specific-use="{&#34;type&#34;:&#34;Point&#34;,&#34;coordinates&#34;:[108.449975,33.434572]}" id="NCID0ETYAM" xlink:type="simple">33°26'04.46"N, 108°26'59.91"E</named-content></named-content>, 3 July 2016, on twigs and branches of <italic><tp:taxon-name><tp:taxon-name-part taxon-name-part-type="genus" reg="Cornus">Cornus</tp:taxon-name-part><tp:taxon-name-part taxon-name-part-type="species" reg="controversa">controversa</tp:taxon-name-part></tp:taxon-name></italic>, X.L. Fan (BJFC-S1375 holotype; living ex-type culture <abbrev xmlns:xlink="http://www.w3.org/1999/xlink" content-type="institution" xlink:title="China Forestry Culture Collection Centre" id="ABBRID0EDZAM" xlink:type="simple">CFCC</abbrev> 51990).</p></tp:treatment-sec><tp:treatment-sec sec-type="description" id="SECID0EIZAM"><title>Descriptions.</title><p>Conidiomata pycnidial, immersed in host bark, conical, with single necks erumpent through the surface of host branches, scattered, (250–)270–330(–410) μm (av. = 300 μm, n = 20) diam. Ectostromatic disc inconspicuous and extended to form a beak at maturity, pale luteous to amber. Central column absent. Conidiophores hyaline, smooth, cylindrical, simple, rarely branched at the base, 17–24(–25) × 2.5–4(–4.5) μm (av. = 21.5 × 3.5 µm, n = 50). Conidiogenous cells hyaline, phialidic. Conidia hyaline, aseptate, cylindrical to ellipsoidal, (19–)19.5–22.5(–23) × (8–)8.5–10.5(–11) μm (av. = 21 × 10 µm, n = 50), with distinct hyaline sheath, 1–1.5 μm wide at maturity. Sexual morph was not observed.</p><fig id="F9" position="float" orientation="portrait"><label>Figure 9.</label><caption><p>Morphology of <italic><tp:taxon-name><tp:taxon-name-part taxon-name-part-type="genus" reg="Sheathospora">Sheathospora</tp:taxon-name-part><tp:taxon-name-part taxon-name-part-type="species" reg="cornuta">cornuta</tp:taxon-name-part></tp:taxon-name></italic> from <italic><tp:taxon-name><tp:taxon-name-part taxon-name-part-type="genus" reg="Cornus">Cornus</tp:taxon-name-part><tp:taxon-name-part taxon-name-part-type="species" reg="controversa">controversa</tp:taxon-name-part></tp:taxon-name></italic>. <bold>A–B</bold> Habit of pycnidia on branches <bold>C–D</bold> transverse section through pycnidium <bold>E</bold> longitudinal section through pycnidium <bold>F</bold> conidiophores, conidiogenous cells <bold>G</bold> conidia. Scale bars: 5 mm (<bold>A</bold>), 1 mm (<bold>B</bold>), 500 μm (<bold>C–E</bold>), 20 μm (<bold>F–G</bold>).</p></caption><graphic xmlns:xlink="http://www.w3.org/1999/xlink" xlink:href="mycokeys-42-089-g009.jpg" position="float" orientation="portrait" xlink:type="simple" id="oo_246548.jpg"/></fig></tp:treatment-sec><tp:treatment-sec sec-type="description" id="SECID0EC2AM"><title>Culture characteristics.</title><p>Colony growth on <abbrev xmlns:xlink="http://www.w3.org/1999/xlink" xlink:title="potato dextrose agar" id="ABBRID0EI2AM" xlink:type="simple">PDA</abbrev> originally white, becoming pale yellowish after 7–10 days. Colony flat, felty-like, with a uniform texture and yellowish to dark brown conidiomata irregularly scattered on the colony surface.</p></tp:treatment-sec><tp:treatment-sec sec-type="material" id="SECID0EM2AM"><title>Additional specimens examined (paratypes).</title><p>CHINA. Shaanxi Province: Ankang City, Ningshan County, Huoditang Forest Farm, <named-content xmlns:xlink="http://www.w3.org/1999/xlink" content-type="dwc:verbatimCoordinates" xlink:type="simple"><named-content content-type="geo-json" specific-use="{&#34;type&#34;:&#34;Point&#34;,&#34;coordinates&#34;:[108.446756,36.437028]}" id="NCID0EV2AM" xlink:type="simple">36°26'13.30"N, 108°26'48.32"E</named-content></named-content>, 3 August 2015, on twigs and branches of <italic><tp:taxon-name><tp:taxon-name-part taxon-name-part-type="genus" reg="Juglans">Juglans</tp:taxon-name-part><tp:taxon-name-part taxon-name-part-type="species" reg="regia">regia</tp:taxon-name-part></tp:taxon-name></italic>, Q. Yang (BJFC-S1345 paratype; living ex-paratype culture <abbrev xmlns:xlink="http://www.w3.org/1999/xlink" content-type="institution" xlink:title="China Forestry Culture Collection Centre" id="ABBRID0EF3AM" xlink:type="simple">CFCC</abbrev> 51991).</p><!--PageBreak--></tp:treatment-sec><tp:treatment-sec sec-type="notes" id="SECID0EL3AM"><title>Notes.</title><p><italic><tp:taxon-name><tp:taxon-name-part taxon-name-part-type="genus" reg="Sheathospora">Sheathospora</tp:taxon-name-part><tp:taxon-name-part taxon-name-part-type="species" reg="cornuta">cornuta</tp:taxon-name-part></tp:taxon-name></italic> is proposed here as a new combination for <italic><tp:taxon-name><tp:taxon-name-part taxon-name-part-type="genus" reg="Melanconiella">Melanconiella</tp:taxon-name-part><tp:taxon-name-part taxon-name-part-type="species" reg="cornuta">cornuta</tp:taxon-name-part></tp:taxon-name></italic>. It is the type and currently only species of <italic><tp:taxon-name><tp:taxon-name-part taxon-name-part-type="genus" reg="Sheathospora">Sheathospora</tp:taxon-name-part></tp:taxon-name></italic> and so far known from <italic><tp:taxon-name><tp:taxon-name-part taxon-name-part-type="genus" reg="Cornus">Cornus</tp:taxon-name-part><tp:taxon-name-part taxon-name-part-type="species" reg="controversa">controversa</tp:taxon-name-part></tp:taxon-name></italic> and <italic><tp:taxon-name><tp:taxon-name-part taxon-name-part-type="genus" reg="Juglans">Juglans</tp:taxon-name-part><tp:taxon-name-part taxon-name-part-type="species" reg="regia">regia</tp:taxon-name-part></tp:taxon-name></italic> in China. The sexual morph of this species is unknown and further collections are required to elucidate its life cycle.</p></tp:treatment-sec></tp:taxon-treatment>
